# Supplementary material for: Carbonaceous Material Modified MoO2 Nanospheres with Oxygen Vacancies for Enhanced Visible-Light Photocatalytic Oxidative Coupling of Benzylamine
Source: Molecules. 2023 Jun 13;28(12):4739. doi: 10.3390/molecules28124739 (PMC10302678; doi:10.3390/molecules28124739)
Supplement: Supplementary file 1 [file molecules-28-04739-s001.zip]

Archive with 1 entries (1 files):
- molecules-2437787-supplementary.pdf
